# Supplementary material for: Clinical Significance of Tumor Markers for Advanced Thymic Carcinoma: A Retrospective Analysis from the NEJ023 Study
Source: Cancers (Basel). 2022 Jan 11;14(2):331. doi: 10.3390/cancers14020331 (PMC8773938; doi:10.3390/cancers14020331)
Supplement: Supplementary file 1 [file cancers-14-00331-s001.zip]

Archive with 1 entries (1 files):
- cancers-1497953-supplementary.pdf
